# Supplementary material for: Cross-Linking and Evaluation of the Thermo-Mechanical Behavior of Epoxy Based Poly(ionic Liquid) Thermosets
Source: Polymers (Basel). 2021 Nov 12;13(22):3914. doi: 10.3390/polym13223914 (PMC8620924; doi:10.3390/polym13223914)
Supplement: Supplementary file 1 [file polymers-13-03914-s001.zip]

Archive with 1 entries (1 files):
- polymers-1411669-SI.pdf
